# Supplementary material for: Cryopreserved Tissue Biospecimens Offer Superior Quality for Whole-Genome Sequencing of Various Cancers Compared to Paired Formalin-Fixed Paraffin-Embedded Tissues
Source: Int J Mol Sci. 2025 Nov 14;26(22):11038. doi: 10.3390/ijms262211038 (PMC12652624; doi:10.3390/ijms262211038)
Supplement: Supplementary file 1 [file ijms-26-11038-s001.zip]

Archive with 2 entries (2 files):
- Supplemental Table S1(AutoRecovered).xlsx
- Supplemental Tables S2 and S3.pptx
