# Supplementary material for: Cryopreserved Tissue Biospecimens Offer Superior Quality for Whole-Genome Sequencing of Various Cancers Compared to Paired Formalin-Fixed Paraffin-Embedded Tissues
Source: Int J Mol Sci. 2025 Nov 14;26(22):11038. doi: 10.3390/ijms262211038 (PMC12652624; doi:10.3390/ijms262211038)
Supplement: Supplementary file 1 [file ijms-26-11038-s001.zip › Supplemental Table S1(AutoRecovered).xlsx]

## Sheet: Sheet1
No	Pair_No	accession_id	specicare_id	tissue_type	organ	histology	gDNA conc (ng/ul)	DIN	LP conc (ng/ul)	Frag size (bp)	HRD_score	MSI	CV_dp	discor_prop	Mean_dp	Insert_size	dup_rate	Mapped	Unmapped	Mapped_percent	Note
1	1	23-1772	C19-000328-C-61	FFPE	Liver	moderately differentiated invasive adenocarcinoma	34	3.3	61.9	518	0.115552	3.07	0.33	3.75	21.01	247	3.34	499929038	2316336	99.5388	SNV: FAT1, APC, CDK12/ Indel: TP53 / SV disruption : PTPRD/ amp: RAC1
2	1	23-1565	C19-000328-C-1	Cryopreserved	Liver	moderately differentiated invasive adenocarcinoma	194.5	7.3	277.99	543	0.0545091	1.57	0.16	0.83	51.23	353	6.14	1133362917	3529641	99.6895	SNV: FAT1, APC, CDK12, PBRM1 / Indel: TP53 / SV disruption : PTPRD
3	2	23-1819	C19-000747-A-1	FFPE	Kidney	Clear Cell Renal Cell Carcinoma	1.57	NA	31.61	332	0.112314	3.65	0.57	1.97	28.13	174	22.55	922183054	15320376	98.3658	SNV: BRCA2, KMT2D; Indel: ARID1A; SV: RHOA
4	2	23-1575	C19-000747-C-1	Cryopreserved	Kidney	Clear Cell Renal Cell Carcinoma	115	8.3	322.25	573	0.094221	1.29	0.18	0.46	42.42	315	9.04	969334187	996052	99.8973	SNV: BRCA2, KMT2D, APC (AD); Indel: ARID1A; SV: RHOA
5	3	23-1785	C19-001269-C-16	FFPE	Colon	Adenocarcinoma	3.78	3.6	351.22	460	0.0519338	2.84	0.27	1.47	41.36	237	3.26	926427729	5133402	99.4489	SNV: TET2, RET, TCF3, KEAP1
6	3	23-1577	C19-001269-C-1	Cryopreserved	Colon	Adenocarcinoma	14	7.5	289.47	574	0.1807	1.57	0.19	0.56	35.01	335	10.2	809146029	808529	99.9002	SNV: TET2, RET, TCF3, KEAP1, ERBB4, APC, TP53
7	4	23-1777	C19-002054-C-5	FFPE	Uterine	uterine sarcoma	1.24	5.7	316.86	488	0.00143197	1.73	0.16	1.04	85.62	308	8.01	1979292702	5218693	99.737	SNV: SPEN / SV: RHOA, NAB2-STAT6
8	4	23-1569	C19-002054-C-1	Cryopreserved	Uterine	uterine sarcoma	9.4	7.4	299.38	610	0.00645272	2.7	0.25	1.77	20.58	376	22.53	553910577	529511	99.9045	SNV: SPEN / SV: RHOA, NAB2-STAT6
9	5	23-1773	C19-002269-B-25	FFPE	Liver	poorly differentiated carcinoma	4.77	3.8	515.68	482	0.411495	2.31	0.24	1.78	47.4	294	6.88	1060305148	55053591	95.064	NA
10	5	23-1572	C19-002269-B-1	Cryopreserved	Liver	poorly differentiated carcinoma	14.9	6.8	312.24	543	0.845831	1.69	0.19	0.61	43.79	322	10.13	938333163	1003417	99.8932	SNV: FAT1, ATM, TP53
11	6	23-1771	C19-002314-B-19	FFPE	Ovarian	Signet cell ring type	12.55	3.4	116.58	482	0.00147265	2.12	0.36	2.63	24.97	243	3.37	577999564	2534450	99.5634	SNV: ERCC4, MUTYH, SLC34A2
12	6	23-1558	C19-002314-B-1	Cryopreserved	Ovarian	Signet cell ring type	14.6	3.4	399.13	616	0.00210041	2.38	0.26	1.94	36.93	387	4.19	803820737	1861159	99.769	SNV: ERCC4, MUTYH, SLC34A2; Indel: RNF43 (AD + discor_reads)
13	7	23-1762	C19-002417-C-24	FFPE	Ovarian	serous carcinoma	9.63	5.9	68.01	371	0.00214415	2.04	0.26	0.8	28.39	217	7.05	689216726	1365461	99.8023	SNV: FAT1, NBN, PML, TP53 / SV disruption: PTPRD / CNV amp: DEK, TRIM27
14	7	23-1568	C19-002417-C-1	Cryopreserved	Ovarian	serous carcinoma	24.25	7.6	310.08	579	0.00766686	1.75	0.11	0.63	144.71	334	3.09	3066787488	14727448	99.5221	SNV: FAT1, NBN, PML, NOTCH2
15	8	23-1765	C19-004947-C-31	FFPE	Lung	Epithelioid mesothelioma	8.37	5.1	69.44	360	0.000853384	2.1	0.23	0.6	41.13	217	7.29	998998753	2603948	99.74	SNV: MET / INDEL: KEAP1 / SV disruption: CDH11, BMPR1A / CNV: SDHB bidel, SMARCB1 bidel
16	8	23-1574	C19-004947-C-1	Cryopreserved	Lung	Epithelioid mesothelioma	6.87	8.6	273.21	632	0.0514656	1.92	0.17	0.86	46.29	350	11.85	1088544370	1365214	99.8747	SNV: MET / INDEL: KEAP1 / SV distuption: CDH11
17	9	23-1780	C19-005576-C-11	FFPE	Colon	granulosa cell	1.23	NA	305.52	501	0.000383614	1.95	0.22	0.7	33.57	311	7.78	764467190	2731315	99.644	SV distuption: RHOA
18	9	23-1549	C19-005576-C-52	Cryopreserved	Colon	granulosa cell	43.3	7.6	441.37	757	0.00103977	1.76	0.15	2.38	60.45	429	6.41	1323913049	3652121	99.7249	SNV: FOXL2/ indel: TP53 / SV distuption: RHOA
19	10	23-1779	C19-008392-C-51	FFPE	Adrenal	B cell lymphoma	26.05	4.7	121.4	460	0.00196529	2.04	0.23	1.08	35.16	268	6.49	841620343	1819389	99.7843	SNV: TP53, WRN, CREB3L, PAX5, LZTR1, BTG1 / SV disruption: CD274, PPP6C, SPOP / CNV: JAK2, PDCD1LG2, CDK6, MET
20	10	23-1553	C19-008392-C-34	Cryopreserved	Adrenal	B cell lymphoma	157	9.6	470.87	789	0.00203392	1.72	0.14	2.11	67.91	443	4.34	1507337483	6123495	99.5954	SNV: TP53, WRN, CREB3L, PAX5, LZTR1, BTG1 / SV disruption: CD274, PPP6C, SPOP / CNV: JAK2, PDCD1LG2
21	11	23-1769	C19-009037-C-3	FFPE	Breast	invasive carcinoma of no specific type	2.4	4.9	288.4	506	0.0398388	2.85	0.25	1.23	34.47	260	3.59	768122857	4228152	99.4526	SV disruption: RHOA
22	11	23-1547	C19-009037-C-15	Cryopreserved	Breast	invasive carcinoma of no specific type	14.85	8.3	413.21	795	0.00140596	1.45	0.16	2.12	51.48	436	5.06	1118849450	2703200	99.759	INDEL: SETD2 / SV disruption: RHOA / CNV amp: NSD3, FGFR1
23	12	23-1766	C19-010152-C-80	FFPE	Ovarian	Serous carcinoma	33.1	5.7	59.93	359	0.0277752	5.02	0.28	0.67	27.93	212	7.09	660883395	1054737	99.8407	SNV: ALK, TP53, PER1 / INDEL: EGFR / SV disruption: EP300 / CNV: MUC16 amp
24	12	23-1571	C19-010152-C-1	Cryopreserved	Ovarian	Serous carcinoma	89.6	9.1	324.17	574	0.637244	4.89	0.18	0.49	44.18	324	9.62	993843403	1045027	99.895	SNV: ALK, TP53, PER1 / INDEL: EGFR / SV disruption: EP300, CREBBP, ASXL2 / CNV: MUC16 amp
25	13	23-1770	C20-000196-C-5	FFPE	Ovarian	Serous carcinoma	3.5	4.1	459.67	485	0.00114198	2.36	0.27	1.48	28.54	300	7.16	646806476	1304072	99.7988	SNV: LRP1B, MAP3K1/ indel: FANCF
26	13	23-1548	C20-000196-C-1	Cryopreserved	Ovarian	Serous carcinoma	26.5	8.3	403.99	806	0.00254163	1.78	0.16	2.36	55.06	435	5.09	1188111326	3491728	99.707	SNV: LRP1B, MAP3K1/ indel: FANCF
27	14	23-1804	C20-000574-C-11	FFPE	Ovarian	Adenocarcinoma	2.39	2.3	147.4	331	0.0547097	2.92	0.34	1.49	36.16	214	13.14	905304897	5639082	99.381	SNV: AKT1, RET, UBR5, PIK3CA, CDH1, KMT2D; Amp: NSD3, FGFR1, CCND1
28	14	23-1581	C20-000574-C-1	Cryopreserved	Ovarian	Adenocarcinoma	198	9.6	332.12	565	0.303508	1.91	0.2	0.61	35.52	333	11.09	810189185	840327	99.8964	SNV: AKT1, RET, UBR5, PIK3CA, CDH1, KMT2D, TSC2 (Discor_reads); Amp: NSD3, FGFR1 CCND1
29	15	23-1784	C20-001013-C-12	FFPE	Ovarian	Serous carcinoma	4.57	5.4	497.56	443	0.0300317	2.24	0.23	0.82	38.58	238	3.21	850859431	4415114	99.4838	SNV: RANBP2, NFE2L2, ATM / Indel: CHD2 / SV disruption: NOTCH1 / CNV bidel: NOTCH1
30	15	23-1576	C20-001013-C-1	Cryopreserved	Ovarian	Serous carcinoma	147.5	9.1	335.12	568	0.864242	1.83	0.19	0.58	38.04	331	10.73	839753098	866254	99.897	SNV: RANBP2, NFE2L2, ATM, TP53, SMARCA4 / SV disruption: STAG1, ARID1B, NOTCH1
31	16	23-1774	C20-001109-C-7	FFPE	Peritoneal	Adenocarcinoma	2.52	NA	331.31	509	0.00196331	2.25	0.23	0.89	32.18	315	6.72	717212415	1758443	99.7554	SV disruption: RHOA
32	16	23-1580	C20-001109-C-1	Cryopreserved	Peritoneal	Adenocarcinoma	16.65	9.4	299.61	592	0.92942	1.91	0.21	0.85	30.41	350	9.37	671640390	697658	99.8962	SNV: TP53, CUL3, WRN, PTK6 / SV disruption: RHOA, TRIM33, ARNT, PTPRD, NF1
33	17	23-1767	C20-001314-C-5	FFPE	Liver	hepatocellular carcinoma	17.25	3.5	48.89	335	0.0117204	2.1	0.35	1.9	41.36	185	6.56	1018340675	2357165	99.7691	SNV: MTOR, AXIN1, PALB2, PER1, CTNNB1, LARP4B / SV disruption: EPS15, RHOA, NRG1, CDH11
34	17	23-1570	C20-001314-C-1	Cryopreserved	Liver	hepatocellular carcinoma	77.4	8.3	297.54	571	0.155619	2.08	0.18	0.51	43.17	325	9.62	988795270	1000135	99.899	SNV: MTOR, AXIN1, PALB2, PER1/ SV disruption: EPS15, RHOA, NRG1, CDH11
35	18	23-1781	C20-001359-C-28	FFPE	Uterine	sarcoma and serous carcinoma	21.7	5.9	90.36	453	0.00194845	1.91	0.23	0.69	38.83	266	6.85	887882511	1847274	99.7924	SNV: NRAS, PTEN, PIK3R1, KDM6A, ARID1A, NCOR1, MAP2K2, SETD2 / INDEL: ARID1A, PIK3R1; Amp: MYC, HEY1, NCOA2, PREX2, PLAG1, RAD21 and RUNX1T1
36	18	23-1566	C20-001359-C-1	Cryopreserved	Uterine	sarcoma and serous carcinoma	130	6.3	284.82	518	0.00650014	2.06	0.17	0.81	50.07	346	6.56	1095519800	3418538	99.6889	SNV:PTEN, PIK3R1, KDM6A, NCOR1, SETD2 / INDEL: PIK3R1,
37	19	23-1760	C20-001360-C-3	FFPE	Colon	Adenocarcinoma	2.35	2.9	256.72	485	0.107302	2.17	0.27	1.73	28.48	248	3.38	635706367	3907926	99.389	SNV: ALK, APC, TSC1, KRAS / Indel: TP53, KDM6A / SV disruption: RHOA / CNV bidel: NOTCH1, TSC1, amp: FLT3, FOXO1, CYSLTR2
38	19	23-1567	C20-001360-C-1	Cryopreserved	Colon	Adenocarcinoma	145.5	8.6	308	542	0.138607	1.69	0.13	0.69	100.09	332	2.23	2087219187	10315432	99.5082	SNV: ALK, APC, TSC1, KRAS, ATM / Indel: KDM6A / SV disruption: RHOA, PPP2R1A / CNV amp: FLT3, FOXO1, CYSLTR2
39	20	23-1757	C20-002001-C-6	FFPE	Liver	Adenocarcinoma	7.91	2.5	78.44	332	0.147857	2.03	0.52	1.95	45.87	158	3.1	1116623037	6486074	99.4225	SNV: TP53, KRAS, PIK3CA, APC, CDX2 / INDEL: TCF3 / SV disruption: RHOA
40	20	23-1559	C20-002001-C-11	Cryopreserved	Liver	Adenocarcinoma	211	8.5	325.49	547	0.00767108	1.45	0.18	0.7	39.85	338	4.56	852979259	1809201	99.7883	SNV: TP53, KRAS, PIK3CA, APC, CDX2 / SV disruption: SPOP
41	21	23-1764	C20-002163-C-15	FFPE	Ovarian	Serous carcinoma	19	5.2	67.21	362	0.732259	1.91	0.29	0.99	22.33	210	6.55	535397924	901140	99.832	SNV: PPARG, SH2B3, TP53/ Indel: EP300/ SV disruption: ERBB4, DAXX, ARID1B/ CNV: TBL1XR1, MAP3K13, CCNE1
42	21	23-1552	C20-002163-C-1	Cryopreserved	Ovarian	Serous carcinoma	271.5	9.7	523.38	800	0.796859	1.72	0.16	2.3	52.59	443	5.19	1131399728	2712361	99.7608	SNV: PPARG, SH2B3, TP53, CLTCL1/ Indel: EP300/ SV disruption: SPEN, DNMT3A, ERBB4, ROHA, STAG1, DROSHA, DAXX, ARID1B, CBL, BLM/ CNV: PRDM16, MAP3K13, ETV5, CDKN1A, TTEB, CCND3, VEGFA, PTEN bidel, FAS bidel, CCNE1, MFATC2, GNAS, PTK6, ERG
43	22	23-1776	C20-002331-C-32	FFPE	Ovarian	carcinosarcoma	21.2	5.7	84.78	495	0.0735182	1.73	0.27	0.98	28.6	244	3.64	671978460	3021704	99.5523	SNV: TP53, ASXL2, CBLB; SV disruption: RAD51B, FOXO1, ATRX, PML, LRP1B, PRKAR1A
44	22	23-1561	C20-002331-C-1	Cryopreserved	Ovarian	carcinosarcoma	163	9.6	292.34	533	0.19407	2.02	0.13	0.64	116.12	318	2.82	2517134310	9303185	99.6318	SNV: TP53, ASXL2, CBLB; SV disruption: RAD51B, FOXO1, ATRX, PML, LRP1B, PRKAR1A, CREB3L1 (AD), RB1 (AD)
45	23	23-1763	C20-002586-C-23	FFPE	Endometrium	Adenocarcinoma	1.4	NA	120.36	488	0.0261936	25.67	0.23	0.93	53.61	252	4.36	1188229800	7962522	99.3343	SNV: SFPQ, NFE2L2, FAT1, FGFR2, NCOR1, NF1, BCOR / Indel: ARID1A, PIK3R1, PTEN, KMT2D, CTCF, PPM1D / SV disruption: RHOA
46	23	23-1550	C20-002586-C-1	Cryopreserved	Endometrium	Adenocarcinoma	182.5	NA	418.51	803	0.00228661	17.11	0.16	2.3	51.38	431	4.54	1098788140	2581218	99.7656	SNV: NFE2L2, FGFR2, NCOR1, NF1, BCOR, PTCH1 / Indel: ARID1A, PIK3R1, PTEN, CTCF, PPM1D, TRIM33 / SV disruption: RHOA
47	24	23-1756	C20-002760-C-11	FFPE	Endometrium	Endometrioid carcinoma	38.1	5.4	63.17	361	0.0183646	6.83	0.27	1.39	33.49	189	16.18	904681607	7479932	99.18	SNV: PBRM1, PIK3R1, LRIG3, BLM, BRCA2 / INDEL: LARP4B, KMT2D / SV disruption: PTPRD
48	24	23-1563	C20-002760-C-1	Cryopreserved	Endometrium	Endometrioid carcinoma	131.5	9.2	293.38	521	0.00788763	17.79	0.12	0.63	108.8	350	2.43	2260649609	11148965	99.5092	SNV: PBRM1, PIK3R1, LRIG3, BLM, BRCA2, PIK3CA, FAT1, TET1, TSC2, SIRPA / INDEL: CTNNB1, APC, PMS2, KMT2C, PTEN, RB1, CTCF, ZFHX3, AXIN2, RPL22, ACVR2A / SV disruption: PTPRD
49	25	23-1783	C20-002915-C-50	FFPE	Ovarian	Serous Carcinoma	12	5.2	103.56	494	0.0515158	1.94	0.23	1.48	37.89	261	11.84	922799910	2201427	99.762	SNV: FGFR3, KIT, BRCA2/ SV disruption: RHOA, PTPRD/CNV: TSC1 bidel, NOTCH1 bidel
50	25	23-1551	C20-002915-C-1	Cryopreserved	Ovarian	Serous Carcinoma	82.55	9.6	449.63	840	0.00591393	1.26	0.16	2.28	54.39	441	5.05	1167992185	4142453	99.6466	SNV: FGFR3, KIT, BRCA2, TP53 / SV disruption: RHOA, PTPRD, MAP3K13, KMT2C, ASXL1
51	26	23-1802	C19-001942-C-70	FFPE	Pelvis	Liposarcoma	45.15	4.7	25.66	437	0.074622	2.65	0.31	2.86	44.4	223	22.95	1288966040	9152472	99.2949	SNV: NOTCH2, CHECK2, TP53; SV disruption: ERBB4, ATRX; Amp: CDK4
52	26	23-1557	C19-001942-C-1	Cryopreserved	Pelvis	Liposarcoma	163	9.5	472.67	856	0.0190248	1.84	0.19	1.64	38.5	431	4.24	842932930	2332498	99.7241	SNV: CHECK2, TP53; SV disruption: ERBB4, PTPRB; Amp: CDK4, MDM2
53	27	23-1758	C20-001640-C-2	FFPE	Ovarian	Mucinous carcinoma	13.9	3.9	34.65	325	0.00999096	4.76	0.47	2.63	15.91	172	4.15	1246716737	10097917	99.1965	SNV: TP53 / SV disruption: CDKN2A, SOCS1 / CNV amp: ERBB2, PPM1D
54	27	23-1594	C20-001640-C-1	Cryopreserved	Ovarian	Mucinous carcinoma	124	7.9	334.36	653	0.135785	1.6	0.18	1.26	37.41	385	6.66	817363323	2087432	99.7453	SNV: POLQ, BRCA2, TP53 / SV disruption: NF1, CDKN2A, SOCS1 / CNV amp: ERBB2
55	28	23-1759	C18-003884-C-41	FFPE	Endometrium	Carcinosarcoma	7.43	6.2	24.71	440	0.0209462	4.7	0.32	1.83	18.52	215	5.82	438792101	2507830	99.4317	SNV: TP53, BARD1, FANCE, BRCA2 / SV disrup: NBN::RB1, ESR1, DECR / TMB: high
56	28	23-1585	C18-003884-C-42	Cryopreserved	Endometrium	Carcinosarcoma	116	9.7	362.75	895	0.00905366	4.41	0.14	1.26	108.57	384	2.91	2267534519	16271726	99.2875	SNV: TP53, BARD1, FANCE, BRCA2, ARNT / SV dirup: NRN, RB1, ESR1, TET1, PPP6C, MSH2
57	29	23-1761	C19-000939-C-15	FFPE	Kidney	Clear cell carcinoma	2.65	2.6	277.94	455	0.0404177	2.51	0.44	2.28	44.46	220	5.34	1021742120	5088151	99.5045	SNV: IDH2, CDH11/ indel: BCL10/ SV disrup: PPP6C
58	29	23-1590	C19-000939-C-1	Cryopreserved	Kidney	Clear cell carcinoma	29.15	6.4	206.49	642	0.041666	1.79	0.17	1.9	43.82	374	7.48	999818727	2821204	99.7186	SNV: IDH/ SV disrup: PPP6C
59	30	23-1768	C19-001695-C-23	FFPE	Ovarian	Clear cell carcinoma	3.9	5.5	142.08	479	0.215613	4.15	0.28	2.46	31.37	233	7.54	746015994	4119581	99.4508	SNV: FAT1; SV disruption: ESR1, RHOA, NF2; Amp: STAT3, PPM1D
60	30	23-1586	C19-001695-C-1	Cryopreserved	Ovarian	Clear cell carcinoma	49.65	9	352.29	666	0.591384	0.59	0.23	0.94	24.82	357	2	519547002	1598539	99.6933	SNV: FAT1, ATM; Indel: DROSHA; SV disruption: ELF3, RHOA, ESR1,NF2; Amp: STAT3, PPM1D, RECQL4, ERBB2, STAT5B
61	31	23-1775	C18-004951-C-37	FFPE	Kidney	Clear cell carcinoma	6.1	3.5	48.58	496	0.071628	2.19	0.46	3.92	20.17	205	4.66	482552048	2826957	99.4176	SNV: ERBB3 / SV disruption: RHOA
62	31	23-1584	C18-004951-C-1	Cryopreserved	Kidney	Clear cell carcinoma	89.95	6.7	326.49	665	0.240454	2.38	0.23	0	24.41	356	2.11	520540841	1404462	99.7309	SNV: ERBB3 / SV disruption: RHOA
63	32	23-1778	C20-000321-C-43	FFPE	Ovarian	Carcinoma	1.03	NA	159.92	493	0.0096548	6.29	0.26	1.47	35.84	239	8.68	840381183	5092700	99.3977	SNV: NTRK1, ASXL2, RECQL4, TSC2 / SV disrup: PTPRT
64	32	23-1595	C20-000321-C-1	Cryopreserved	Ovarian	Carcinoma	16.3	8.2	328.73	639	0.0185757	4.97	0.19	1.64	34.47	384	5.96	751876833	2136403	99.7167	SNV: NTRK1, ASXL2, RECQL4, TSC2 / SV disrup: PTPRT
65	33	23-1786	C18-004383-C-12	FFPE	Ovarian	Adenocarcinoma	3.62	5.3	103.46	382	0.0301709	3.73	0.27	1.4	36.13	201	9.35	877969852	5233295	99.4075	SNV: NOTCH2, FAT4/indel: BCL10/SV disruption: RHOA, NRG1
66	33	23-1591	C18-004383-C-1	Cryopreserved	Ovarian	Adenocarcinoma	105.5	9.7	384.1	667	0.0458088	1.87	0.19	1.25	34.8	382	6.13	765821593	1979892	99.7421	SNV: NOTCH2, FAT4/SV disruption: RHOA, NRG1/CNV: CDKN2A bidel
67	34	23-1790	C18-003901-C-30	FFPE	Prostate	Adenocarcinoma	0.08	NA	4.33	554	0.00700867	4.43	0.5	6.09	8.59	280	67.98	660726940	24645009	96.4041	SNV: HRAS; SV: PTEN, ARHGAP26, NF2; Amp: AR
68	34	23-1588	C18-003901-C-1	Cryopreserved	Prostate	Adenocarcinoma	54.25	8.8	305.05	674	0.186024	2.27	0.23	0.74	25.34	358	1.75	527317098	1820116	99.656	SNV: HRAS; SV: PTEN, ARHGAP26, NF2, RHOA, EBF1, PTPRD; Amp: AR
69	35	23-1791	C18-003854-C-11	FFPE	Thyroid	Papillary adenocarcinoma	2.47	2.7	126.85	337	0.0324555	2.62	0.47	2.62	45.83	180	7.02	1124818955	7140674	99.3692	SNV: LRP1B / INDEL: STAT5B / SV disruption: RHOA, PPP6C
70	35	23-1589	C18-003854-C-1	Cryopreserved	Thyroid	Papillary adenocarcinoma	93.25	8.3	297.35	872	0.00218563	1.51	0.18	2.58	48.87	405	7.88	1109503414	3390066	99.6954	SNV: LRP1B / SV disruption: RHOA, PPP6C
71	36	23-1792	C19-000842-C-7	FFPE	Liver	Hepatocellular carcinoma	6.84	5.4	86.04	511	0.148836	1.85	0.3	2.79	26.21	238	5.11	593416074	3616646	99.3942	SNV: NOTCH1, PBRM1 / CNV: ELL, TCF3, STK11 bidel.
72	36	23-1587	C19-000842-C-1	Cryopreserved	Liver	Hepatocellular carcinoma	34.9	8.9	327.67	645	0.700312	1.93	0.22	0.78	28.04	359	2.11	587749866	1743263	99.7043	SNV: NOTCH1, PBRM1, SIRPA / SV disr: SH2B3, CBFA2T3, PTPRT, TERT
73	37	23-1801	C18-004605-C-18	FFPE	Ovarian	Papillary serous carcinoma	3.68	6.3	254.47	499	0.0420807	2.77	0.28	1.15	31.16	209	4.92	727223689	4504675	99.3844	SNV: DNMT3A, FANCG, KLF4, NOTCH1, LZTR1, CHEK2/ SV disruption: RHOA, NRG1, CSMD3
74	37	23-1556	C18-004605-C-33	Cryopreserved	Ovarian	Papillary serous carcinoma	12.35	8.3	363.58	777	0.00175222	2.04	0.13	1.63	108.2	420	4.16	2292052248	8756440	99.6194	SNV: DNMT3A, FANCG, KLF4, NOTCH1, LZTR1, TP53/ SV disruption: RHOA, NRG1, CSMD3, EIF3E, CARS1, FLCN, CLTC, SMARCA4
75	38	23-1803	C20-000575-C-23	FFPE	Ovarian	Stromal tumor, benign	19.6	5.8	15.27	410	0.00486684	3.29	0.32	1.3	18.83	185	6.32	459991184	2301769	99.5021	SV disruption: RHOA, PPP6C, ZFHX3
76	38	23-1582	C20-000575-C-1	Cryopreserved	Ovarian	Stromal tumor, benign	7.1	9.6	277.39	571	0.0532543	1.66	0.17	0.56	48.86	331	11.24	1140992204	1197538	99.8952	SV disruption: RHOA, PPP6C, ZFHX3
77	39	23-1793	C19-003313-C-8	FFPE	Ovarian	Clear cell carcinoma	17.35	5.9	20.01	459	0.143777	2.6	0.27	1.9	28.76	222	12.71	719476276	3321458	99.5405	SNV: PIK3CA, FAT1, MAP3K1, KMT2C, AKT1, ZFHX3, FANCA / SV disruption: RHOA
78	39	23-1579	C19-003313-C-1	Cryopreserved	Ovarian	Clear cell carcinoma	110.5	9.3	329.33	559	0.603201	1.76	0.2	0.75	32.65	334	10.82	748471226	770044	99.8972	SNV: SPEN, PIK3CA, FAT1, MAP3K1, KMT2C, AKT1, ZFHX3, FANCA / INDEL: WRN / SV disruption: SMARCA4, RHOA, MYH9 / CNV amp: MUC4
79	40	23-1796	C19-003811-C-12	FFPE	Adrenal	Cortical carcinoma	24.2	5.1	94.2	445	0.0812051	1.32	0.25	1.47	37.43	241	9.03	886050773	6124362	99.3135	SNV: CTNNB1, POLG / SV disrup: RHOA, ERCC4 / CNV: CDKN2A bidel
80	40	23-1592	C19-003811-C-1	Cryopreserved	Adrenal	Cortical carcinoma	128	8.8	371.28	656	0.140285	1.43	0.19	1.32	36.84	382	6.22	809415573	2687067	99.6691	SNV: CTNNB1, POLG / SV disrup: RHOA, ERCC4 / CNV: CDKN2A bidel
81	41	23-1797	C19-003939-C-22	FFPE	Colon	Adenocarcinoma	59.5	NA	21	337	0.0764325	2.7	0.35	3.8	30.65	190	9.46	766067213	7070931	99.0854	SNV: TET2, APC, AXIN1/SV disruption: ELF3
82	41	23-1593	C19-003939-C-1	Cryopreserved	Colon	Adenocarcinoma	78.35	9.1	411.49	555	0.0430962	2.23	0.19	0.84	40.14	318	5.34	877626254	3271955	99.6286	SNV: TET2, APC, AXIN1/SV disruption: ELF3, RUNX1T1
83	42	23-1782	C19-002202-C-16	FFPE	Kidney	Clear cell carcinoma	7.32	3.2	133.54	483	0.0676785	2.32	0.29	2.52	36.67	241	6.13	867305747	3051801	99.6494	SNV: SETD2, RECQL4, BRCA1, VHL / IND: CHEK2
84	42	23-1573	C19-002202-C-1	Cryopreserved	Kidney	Clear cell carcinoma	17.85	6.4	289.4	557	0.129329	1.43	0.19	0.78	34.9	334	9.8	803351526	850400	99.8943	SNV: SETD2, RECQL4, BRCA1, ZFHX3 / IND: CHEK2 / SV: PTPRD
85	43	23-1794	C19-003314-C-15	FFPE	Kidney	Clear cell carcinoma	20.1	5.5	82.03	417	0.0123626	0	0.37	1.69	12.07	253	5.25	1422545734	4345816	99.6954	SNV: BAP1, PTPRK, PTCH1, SUFU, STAT5B, BRCA1
86	43	23-1578	C19-003314-C-1	Cryopreserved	Kidney	Clear cell carcinoma	106	8.4	289.53	564	0.0130741	1.71	0.18	0.48	38.43	323	10.02	882740996	832817	99.9057	SNV: ARID1A, BAP1, PBRM1, TERT, PTPRK, LATS1, CSMD3, PTCH1, SUFU, GRIN2A, STAT5B, BRCA1 / SV disruption: FHIT
87	44	23-1787	C18-003563-C-3	FFPE	Stomach	Gastrointestinal stromal tumor	39.2	4.7	38.96	464	0.00250586	2.17	0.31	4.29	36.25	231	12.52	932356617	8120999	99.1365	SNV: GRIN2A, STAT5B / IND: KIT / CNV amp: WWTR1
88	44	23-1546	C18-003563-C-1	Cryopreserved	Stomach	Gastrointestinal stromal tumor	105.5	7.7	345.84	456	0.00562449	1.57	0.16	0.74	58.68	302	5.45	1288162659	3058149	99.7632	SNV: GRIN2A, STAT5B / IND: KIT, EGFR
89	45	23-1800	C18-004684-C-18	FFPE	Uterine	Leiomyosarcoma	9.46	5.6	74.19	462	0.00191731	1.71	0.25	1.21	39.29	260	6.83	881323821	2989843	99.6619	SNV: IDH1, GPC3 / IND: CHD2 / SV disruption: CDKN2C, ARID1B, PTEN, GPC3
90	45	23-1554	C18-004684-C-1	Cryopreserved	Uterine	Leiomyosarcoma	81.2	7.3	407.19	719	0.00151905	1.44	0.16	1.61	51.22	418	4.15	1098067325	3083914	99.7199	SNV: IDH1, KMT2D, ERBB2 / SV disruption: CDKN2C
91	46	23-1798	C18-004891-C-13	FFPE	Ovarian	Serous Carcinoma	19.4	5.9	89.32	514	0.0135039	1.5	0.24	1.43	33.77	288	5.82	748725318	2483671	99.6694	SNV: FANCA, KMT2D / IND: TP53 / SV disruption: NRG1, NF1, ELL / CNV amp: DEK, BRD4, JAK3 / CNV bidel: NF1
92	46	23-1555	C18-004891-C-1	Cryopreserved	Ovarian	Serous Carcinoma	30.65	9.2	420.92	807	0.00703798	1.87	0.16	1.64	62.47	421	4.32	1320147867	4449289	99.6641	SNV: FANCA, PTK6 / IND: TP53 / SV disruption: NRG1, NF1, ELL, CCDC6, SMARCA4 / CNV: DEK, BRD4, JAK3, ETV4, NF1
93	47	23-1799	C18-005065-C-7	FFPE	Bladder	Small cell carcinoma	2.55	NA	189.05	486	0.0503586	2.88	0.3	2.3	58.08	226	8.31	1419746018	16584982	98.8453	SV: TRIM24
94	47	23-1583	C18-005065-C-1	Cryopreserved	Bladder	Small cell carcinoma	28.5	7.7	253.29	708	0.116422	1.82	0.23	0.87	24.64	353	2.02	520209401	1568621	99.6994	SV: TRIM24
95	48	23-1795	C19-008886-C-27	FFPE	Kidney	Oncocytoma	3.15	3	91.21	496	0.00143338	2.32	0.41	3.97	65.62	245	12.25	1655575292	8876510	99.4667	SNV: FAT1, PTPRK, ERBB3 / IND: ERCC3 / SV: LRP1B
96	48	23-1564	C19-008886-C-1	Cryopreserved	Kidney	Oncocytoma	6.36	8	296.17	602	0.0039254	1.6	0.16	0.67	53.92	371	6.62	1202107199	4305634	99.6431	SNV: FAT1, PTPRK, ERBB3 / IND: ERCC3, BLM / SV: LRP1B
97	49	23-1789	C19-009769-C-26	FFPE	Ovarian	Cystadenocarcinoma	1.77	NA	72.05	477	0.0385502	3.58	0.3	2.82	30.03	249	18.78	803279418	6040450	99.2536	SNV: NFE2L2, MLH1
98	49	23-1562	C19-009769-C-1	Cryopreserved	Ovarian	Cystadenocarcinoma	34.45	9.1	264.4	493	0.0111744	1.83	0.12	0.59	118.94	309	3.24	2539345019	7281732	99.7141	SNV: NFE2L2, MLH1, KRAS
99	50	23-1788	C20-002327-C-58	FFPE	Endometrium	Carcinosarcoma	10.15	6.2	24.33	453	0.00905974	4.79	0.26	2.65	30.58	218	13.29	769783051	6400832	99.1753	SNV: MLH1, TP53 / SV: ARHGAP26, RB1
100	50	23-1560	C20-002327-C-1	Cryopreserved	Endometrium	Carcinosarcoma	156.5	9.5	287.21	542	0.0549856	4.03	0.12	0.55	129.19	319	2.54	2604712829	8880172	99.6602	SNV: MLH1, TP53, SPEN / CNV: DICER1, BCL11B, CCNE1 / SV: APHGAP26, LRP1B, RHOA, PTPRT
Table S1: Quality control sequencing data and variant calls
